# Supplementary material for: Novel and conserved miRNAs in the halophyte Suaeda maritima identified by deep sequencing and computational predictions using the ESTs of two mangrove plants
Source: BMC Plant Biol. 2015 Dec 29;15:301. doi: 10.1186/s12870-015-0682-3 (PMC4696257; doi:10.1186/s12870-015-0682-3)
Supplement: Additional file 2: — Probes and primer sequences. (XLSX 262 kb) [file 12870_2015_682_MOESM2_ESM.xlsx]

## Sheet: Sheet1
	Additional file 2
		Novel and conserved miRNAs in the halophyte Suaeda maritima identified by deep sequencing and computational predictions using the ESTs of two mangrove plants
		Corresponding author E-mail: sachingharat113@gmail.com
	miRNA target primers used for qRT-PCR
Sr.No.	miRNA name	miRNA target name	Forward Primer sequence 5'-3'	Reverse Primer sequence 5'-3'
1	sma-miR2	4-coumarate--CoA ligase-like 7	TCGCTTGCTCCAATTTCCTG	CACGCACTTGGTTTGAAGGA
2	sma-miR5	Uncharacterized protein At4g38062	CTTGTTCTCTTGCTCCAGGTGG	GGCACATGAAGAAAGCCGAAG
3	sma-miR7	Auxin response factor 3 isoform X2	TGGTTCATTTCCGAGTCCCA	CTGATGGGGTGAGATGAGGG
4	sma-miR159a	F-box family protein	GATCAAATGCGGACTAATCAACAAG	GCCTCGCTCTTAGATGGTAGATTG
5	sma-miR159a	Zinc finger CCCH domain-containing protein 5 isoform X2	TTTCCATCTCAAAACTGGGGCAT	TAACAGACCTCAAGCCCTTCATC
6	sma-miR166a	Homeobox-leucine zipper protein REVOLUTA-like	TGGACTCCTATCTATTGCGGAGG	CTCGGCGATCTTAGTAGGCTCTA
7	sma-miR171b	F-box/kelch-repeat protein At3g23880-like isoform X1	GGTGTGACTTGCTCTCTGTGTTT	TTCGAGTATAACGCAGCCATTCC
8	sma-miR171b	Scarecrow-like protein 6 isoform X1	TATAAGGCGGCAGACCTGATACA	GGTTGCCCATCATAAGGAGCATT
9	sma-miR157a	Putative F-box/kelch-repeat proteinAt4g12810	GGCAATGGCTGCTCTCTGTT	TGCACCAAGAAGTTCACATGGAA
10	sma-miR157a	Ubiquitin-fold modifier-conjugating enzyme 1	TTGAAACGCAGCAACAAAGTACG	CTCGAGGTCCTGCTTTTATCGTC
11	sma-miR157a	Putative G3BP-like protein isoform X2	TTCTTTGTTAGTGGCTTCTGTGC	ACAATGTCATCAGAGCACACCTT
12	sma-miR169a	Oxysterol-binding protein-related protein 4C-like	TAGGCTGGCATGAGAAGAAGAGA	AGTATGGAGAGTGGAATTGCAGC
13	sma-miR396b	Growth-regulating factor 2-like	GATTTTCTGGCAGCACTGATCCT	GATGTTACCAGCGACGACATAGG
	miRNA precursor primers used for RT-PCR
Sr.No.	miRNA precursor name	Forward Primer sequence 5'-3'	Reverse Primer sequence 5'-3'
1	sma-mir1	TGGCCGATACTACTGGAAGGA	AAAGAAGGTCCCGTCGAGTTC
2	sma-mir2	CCCTAATCCTCCCTTCCCGAAA	ACATCCCATTCCACTGATCGG
3	sma-mir3	CGGATTTATGGCTACACAAACGG	ATACTGCAAATAACGCCATTGC
4	sma-mir4	ATGGCAGGGTAATGTTTCACAAT	TCAACTCCTGCCAATATCCACG
5	sma-mir5	GGGCTGATATCATTAACCGTGC	GCATTGCCCCTTTACGTTCAA
6	sma-mir6	TTGAAAGAGAGGGGTGCCTTC	CAACTAAACACGAGGGTTGCG
7	sma-mir7	CTTGGTGCTATCCTACCTGAGCTT	AGGTGGGAATATGAGTTGGAAGGG
8	sma-mir159a	TTGTAGAGCTCCTTGATGTCCAA	ATGTAGAGCTCCCTTCAATCCAA
9	sma-mir157a	TGTTGACAGAAGATAGAGAGCACAGAG	TCATTCAATGTTAAGAAGGTCGTAGCT
10	sma-mir164a	AGGTGTTGAGCTAGATGGAGAAG	ACTCTCTCTGTACCGGCGTAT
11	sma-mir166a	CCCCTTCAGAGTAGCCGTTTT	GGACGAAGGAAGTGTTTGGGA
12	sma-mir396b	GCGGTGAAAGTAAAGTAAGTCATGC	TGGTTTATTGATCTCCGCTCCAC
13	sma-mir171b	GGGTGATCTGAGGCGTTGATT	TCAAACCACCAACGTCAACAC
14	sma-mir169a	ATGGAGAGTGGAATTGCAGCC	ACGTCGATATAGGCTGGCATG
	Probes used for Northern blotting
	Name	Sequence 5'-3'
1	sma-miR157a	GTGCTCTCTATCTTCTGTCAA
2	sma-miR164a	TGCACGTGCCCTGCTTCTCCA
3	sma-miR169a	TCGGCAAGTCATCCTTGGCTG
4	sma-miR159a	TAGAGCTCCCTTCAATCCAAA
5	sma-miR166a	GGGGAATGAAGCCTGGTCCGA
6	sma-miR171b	GATATTGGCACGGCTCAATCA
7	sma-miR396b	AAGTTCAAGAAAGCTGTGGAA
8	U6	TGTATCGTTCCAATTTTATCGGATGT
	Reference gene primers
Sr.No.	Reference gene name	Forward Primer sequence 5'-3'	Reverse Primer sequence 5'-3'
1	Actin	AAACCACAAGCCCCTAAACC	TTGCATCACTCAGCACCTTC
	Details of the custom designed primers used for stem-loop PCR (TaqMan miRNA assay), as provided by the Thermo Fischer Scintific (Applied Biosystems)
Sr.No.	Name	Assay ID
1	sma-miR1	CS0IWB3
2	sma-miR2	CS70LDF
3	sma-miR3	CSS07AR
4	sma-miR4	CS1RUIB
5	sma-miR5	CST95GZ
6	sma-miR6	CS20SOJ
7	sma-miR7	CSWR1TF
8	sma-miR159a
9	sma-miR164a
10	sma-miR166a
11	18s reference	CS20SNZ

## Sheet: Sheet2
	1591308	688000
		please select	please select	please select
		Phosphorothioate bases (PTO)	Phosphorothioate bases (PTO)	Phosphorothioate bases (PTO)
		2‘-Deoxyinosine (INO)	2‘-Deoxyinosine (INO)	2‘-Deoxyinosine (INO)
		Amino C6-dT	Amino C6-dT	Amino C6-dT
		Aminolink C6	Aminolink C6
please select	please select	Biotin 5‘	Biotin TEG
0.01 µmol	HPSF	Phosphorylation (PHOs)	Phosphorylation (PHOs)
0.05 µmol	HPLC	FAM	Fluorescein
0.20 µmol	PAGE	HEX	TAMRA
1.00 µmol		TET
