# Supplementary material for: Novel and conserved miRNAs in the halophyte Suaeda maritima identified by deep sequencing and computational predictions using the ESTs of two mangrove plants
Source: BMC Plant Biol. 2015 Dec 29;15:301. doi: 10.1186/s12870-015-0682-3 (PMC4696257; doi:10.1186/s12870-015-0682-3)
Supplement: Additional file 4: — Pooled reads of the conserved miRNAs identified from the sRNA reads generated by sequencing of the sRNAs libraries and details of the precursors of the novel and conserved miRNAs validated experimentally for their presence in S. maritima. (XLSX 42 kb) [file 12870_2015_682_MOESM4_ESM.xlsx]

## Sheet: miRBase 21.0
Additional file 4
	Novel and conserved miRNAs in the halophyte Suaeda maritima identified by deep sequencing and computational predictions using the ESTs of two mangrove plants
	Corresponding author E-mail: sachingharat113@gmail.com
	Pooled sequences of the conserved miRNAs identified in miRBase 21.0 from the sRNA sequences generated by sequencing the sRNAs libraries prepared taking RNA isolated from S. maritima grown without NaCl (control, C) and that exposed to 340mM NaCl (treated, T) for 9 h. *mark against a miRNA indicates the presence of miRNA* sequence in the sRNA libraries prepared.
						aly	gma	ath	lus	ptc	mdm	mes	cme	nta	ppe	osa	mtr	vvi	tcc	bdi	zma	rco	bna	stu	csi	sbi	aqc	cpa	cca	sly	vun	ssl	ghr	tae	dpr	aau	ppt	ctr	bra	hbr	ssp	htu	pab	lja	ccl	crt	smo	ahy	hvu
Sr.No.	miRNA family	miRNAs	Sequence	Number of miRNAs		Arabidopsis lyrata	Glycine max	Arabidopsis thaliana	Linum usitatissimum	Populus trichocarpa	Malus domestica	Manihot esculenta	Cucumis melo	Nicotiana tabacum	Prunus persica	Oryza sativa	Medicago truncatula	Vitis vinifera	Theobroma cacao	Brachypodium distachyon	Zea mays	Ricinus communis	Brassica napus	Solanum tuberosum	Citrus sinensis	Sorghum bicolor	Aquilegia caerulea	Carica papaya	Cynara cardunculus	Solanum lycopersicum	Vigna unguiculata	Salvia sclarea	Gossypium hirsutum	Triticum aestivum	Digitalis purpurea	Acacia auriculiformis	Physcomitrella patens	Citrus trifoliata	Brassica rapa	Hevea brasiliensis	Saccharum ssp.	Helianthus tuberosus	Picea abies	Lotus japonicus	Citrus clementine	Citrus reticulata	Selaginella moellendorffii	Arachis hypogaea	Hordeum vulgare
1	miR156/157	sma-miR156a	UGACAGAAGAGAGUGAGCAC ( 20)			1	1	1	1		1	1	1	1	1				1	1	1	1	1	1	1	1		1	1		1	1		1	1			1			1	1							1
		sma-miR156g	CGACAGAAGAGAGUGAGCAC (20)			1		1																																							1
		sma-miR156b	CUGACAGAAGAUAGAGAGCAC (21)	9							1																																				1
		sma-miR156h*	GCUCACUGCUCUUUCUGUCAUC (22)																		1
		sma-miR156c	UUGACAGAAGAGAGAGAGCAC (21)				1				1																																					1
		sma-miR156k	UUGACAGAAGAGAGUGAGCAC (21)				1
		sma-miR157d*	GCUCUCUAUGCUUCUGUCAUC (21)			1																		1
		sma-miR157d	UGACAGAAGAUAGAGAGCAC (20)			1		1			1		1	1	1												1
		sma-miR157a*	UUGACAGAAGAUAGAGAGCAC (21)			1	1	1	1	1	1	1	1		1		1	1	1			1	1	1				1	1	1	1								1									1
2	miR159	sma-miR159a*	UUUGGAUUGAAGGGAGCUCUA (21)			1	1	1		1		1	1	1	1		1	1				1	1		1			1		1									1	1		1						1
		sma-miR159a	UUGGAUUGAAGGGAGCUCCA (20)
		sma-miR159	UUUGGACUGAAGGGAGCUCUA (21)																								1
		sma-miR159a.1	UUUGGAUUGAAGGGAGCUCUG (21)													1				1	1					1								1							1								1
		sma-miR159b	UUUGGAUUGAAGGGAGCUCUU (21)			1		1	1
		sma-miR159c	UUUGGAUUGAAGGGAGCUCCU (21)	11		1		1
		sma-miR159c	AUUGGAUUGAAGGGAGCUCCA (21)													1
		sma-miR159e	UUUGGAUUGAAAGGAGCUCUU (21)
		sma-miR159	CUUGGAUUGAAGGGAGCUCU (20)													1				1
		sma-miR159f	CUUGGAUUGAAGGGAGCUCUA (21)													1
		sma-miR159c	CUUGGAUUGAAGGGAGCUCCC (21)																																												1
3	miR319	sma-miR319a	UUGGACUGAAGGGAGCUCCCU (21)			1	1	1	1			1		1			1					1		1			1		1		1			1		1				1
		sma-miR319a	CUUGGACUGAAGGGAGCUCC (20)																											1	1						1
		sma-miR319c	CUUGGACUGAAGGGAGCUCCC (21)																																		1
		sma-miR319b	CUUGGACUGAAGGGAGCUCCU (21)									1																			1
		sma-miR319	UUGGACUGAAGGGAGCUCC (19)			1	1	1	1	1		1	1	1	1		1	1				1		1			1		1					1		1		1		1
		sma-miR319	UUGGACUGAAGGGAGCUCCC (20)	11		1	1	1	1	1	1	1	1	1	1		1	1				1		1			1		1		1			1		1		1		1
		sma-miR319g	UUGGACUGAAGGGAGCUCCCA (21)			1	1	1	1	1	1	1	1	1	1		1	1				1		1			1		1		1			1		1		1		1
		sma-miR319e	UUGGACUGAAGGGAGCUCCU (20)			1	1	1				1	1									1		1
		sma-miR319c	UUGGACUGAAGGGAGCUCCUU (21)			1	1	1														1
		sma-miR319b	UUGGACUGAAGGGUGCUCCCU (21)																	1
		sma-miR319i	UUGGGCUGAAGGGAGCUCCC (20)							1
4	miR160	sma-miR160h	UGCCUGGCUCCCUGCAUGCCA (21)							1				1
		sma-miR160b	UGCCUGGCUCCCUGUAUGCC (20)	3		1	1	1	1	1	1	1	1	1	1	1	1	1	1	1	1	1	1			1	1	1	1	1	1			1		1	1		1			1	1				1
		sma-miR160a	UGCCUGGCUCCCUGUAUGCCA (21)			1	1	1	1	1	1	1	1	1	1	1	1	1	1	1	1	1	1	1		1	1	1	1	1	1			1		1	1		1				1				1
5	miR162	sma-miR162a*	GGAGGCAGCGGUUCAUCGAUC (21)			1																		1
		sma-miR162	UCGAUAAACCUCUGCAUCCA (20)			1	1	1	1	1	1	1	1	1	1	1	1	1	1		1	1		1	1	1		1		1	1		1			1						1
		sma-miR162a	UCGAUAAACCUCUGCAUCCAG (21)	5		1	1	1	1	1	1	1	1	1	1	1	1	1	1			1		1		1		1		1	1		1			1						1
		sma-miR162	UCGAUAAACCUCUGCAUCCGG (21)																	1
		sma-miR162*	UGGAGGCAGCGGUUCAUCGAUC (22)																						1
6	miR164	sma-miR164g*	CACGUGCUCCCCUUCUCCACC (21)	3																	1
		sma-miR164b	UGGAGAAGCAGGGCACGUGC (20)			1	1	1	1	1		1	1	1	1	1	1	1	1	1	1	1	1		1	1		1				1	1	1				1	1
		sma-miR164a	UGGAGAAGCAGGGCACGUGCA (21)			1	1	1	1	1	1	1	1	1	1	1	1	1	1	1	1	1	1		1	1		1				1	1	1				1	1
7	miR165	sma-miR165a	UCGGACCAGGCUUCAUCCCC (20)	2		1		1	1														1
		sma-miR165a	UCGGACCAGGCUUCAUCCCCC (21)					1	1														1
8	miR166	sma-miR166e	CUCGGACCAGGCUUCAUUCCC (21)																	1
		sma-miR166e*	GGAAUGUUGUCUGGCACGAGG (21)			1
		sma-miR166c*	GGAAUGUUGUCUGGCUCGAGG (21)			1	1									1	1			1	1			1	1
		sma-miR166g*	GGAAUGUUGUUUGGCUCGAGG (21)			1	1																	1
		sma-miR166b*	GGACUGUUGUCUGGCUCGAGG (21)			1
		sma-miR166j	UCCGGACCAGGCUUCAUUCCC (21)																																		1
		sma-miR166e	UCGAACCAGGCUUCAUUCCCC (21)													1
		sma-miR166a	UCGGACCAGGCUUCAUUCC (19)			1	1		1		1	1	1	1	1			1	1	1			1	1	1			1				1			1					1	1								1
		sma-miR166h	UCGGACCAGGCUUCAUUCCC (20)	20		1	1		1		1		1	1	1					1			1		1			1				1			1						1								1
		sma-miR166a*	UCGGACCAGGCUUCAUUCCCC (21)			1	1		1		1	1	1	1	1			1	1	1		1	1	1	1		1	1		1		1			1			1		1	1								1
		sma-miR166	UCGGACCAGGCUUCAUUCCCCC (22)						1																1													1		1
		sma-miR166j-3p	UCGGACCAGGCUUCAUUCCCG (21)				1					1													1			1																		1
		sma-miR166m	UCGGACCAGGCUUCAUUCCCU (21)													1									1																					1
		sma-miR166b	UCGGACCAGGCUUCAUUCCCUU (22)																																											1
		sma-miR166k	UCGGACCAGGCUUCAUUCCU (20)						1	1		1	1			1	1		1		1			1		1	1					1			1								1
		sma-miR166b	UCGGACCAGGCUUCAUUCCUA (21)														1
		sma-miR166g	UCGGACCAGGCUUCAUUCCUC(21)						1			1	1			1	1		1		1			1		1	1					1			1								1
		sma-miR166n	UCGGACCAGGCUUCAUUCCUU (21)						1	1																																	1
		sma-miR166j	UCGGAUCAGGCUUCAUUCCUC (21)													1
		sma-miR166h-3p	UCUCGGACCAGGCUUCAUUCC (21)				1													1
9	miR167	sma-miR167h	UGAAGCUGCCAACAUGAUCUG (21)							1
		sma-miR167a	UGAAGCUGCCAGCAUGAUCUA (21)			1	1	1	1	1	1	1	1	1	1	1	1	1	1	1	1	1	1	1		1		1		1			1	1	1				1
		sma-miR167a	UGAAGCUGCCAGCAUGAUCUAA (22)	8																			1
		sma-miR167c	UGAAGCUGCCAGCAUGAUCUC (21)						1									1
		sma-miR167d	UGAAGCUGCCAGCAUGAUCUG (21)			1	1	1	1	1		1	1	1	1	1	1			1	1	1			1	1		1	1						1			1			1			1	1
		sma-miR167a	UGAAGCUGCCAGCAUGAUCUGA (22)				1					1			1					1								1										1							1
		sma-miR167d	UGAAGCUGCCAGCAUGAUCUGG (22)			1		1						1								1							1
		sma-miR167f	UGAAGCUGCCAGCAUGAUCUU (21)				1		1	1	1	1	1		1				1						1			1																				1
10	miR168	sma-miR168a*	CCCGCCUUGCAUCAACUGAAU (21)			1				1							1													1						1
		sma-miR168b	UCGCUUGGUGCAGGUCGGG (19)	4		1	1	1	1	1	1	1	1	1	1		1	1	1			1	1						1	1	1														1	1
		sma-miR168	UCGCUUGGUGCAGGUCGGGA (20)			1	1	1	1	1	1	1	1	1	1		1	1	1			1	1						1	1	1														1	1
		sma-miR168a	UCGCUUGGUGCAGGUCGGGAA (21)			1	1	1	1	1	1	1		1	1		1	1	1			1	1						1		1														1	1
11	miR169	sma-miR169a	CAGCCAAGGAUGACUUGCCGA (21)			1	1	1	1	1		1		1		1	1	1	1	1	1		1			1				1
		sma-miR169b	CAGCCAAGGAUGACUUGCCGG (21)			1	1	1	1	1	1	1	1	1	1	1	1	1	1	1	1	1	1			1	1			1	1
		sma-miR169r*	GGCAAGUUGUCCUUGGCUACA (21)	6		1															1
		sma-miR169j*	GGCAGUCUCCUUGGCUAUC (19)			1
		sma-miR169h	UAGCCAAGGAUGACUUGCCUG (21)			1		1	1	1		1	1		1	1		1	1	1	1		1			1	1			1			1
		sma-miR169g	UAGCCAAGGAUGACUUGCCUGC (22)												1			1					1
12	miR171	sma-miR171a	UGAUUGAGCCGCGCCAAUAUC (21)					1								1		1		1			1			1													1
		sma-miR171c	UGACUGAGCCGUGCCAAUAUC (21)																		1
		sma-miR171b	UGAUUGAGCCGUGCCAAUAUC (21)				1		1	1	1	1	1	1	1	1	1	1	1	1	1	1		1		1	1	1		1				1								1		1		1			1
		sma-miR171c	UGAUUGAGCCGUGCCAAUAUU (21)	7													1
		sma-miR171	UGAUUGAGUCGUGCCAAUAUC (21)														1
		sma-miR171d	UUGAGCCGCGCCAAUAUCAC (20)				1				1			1	1			1							1					1		1					1							1
		sma-miR171f	UUGAGCCGCGCCAAUAUCACU (21)				1				1			1	1			1														1
13	miR172	sma-miR172a	AGAAUCUUGAUGAUGCUGCA (20)			1	1	1	1	1	1	1	1	1	1	1	1		1	1	1		1	1	1	1	1			1	1	1			1				1					1
		sma-miR172c	AGAAUCUUGAUGAUGCUGCAG (21)	7		1		1			1		1	1									1																					1
		sma-miR172a	AGAAUCUUGAUGAUGCUGCAU (21)			1	1	1	1	1	1	1	1	1	1	1	1		1	1			1	1			1		1	1	1	1			1				1
		sma-miR172d*	CAGCACCAUCAAGAUUCACA (20)																		1
		sma-miR172e	GAAUCUUGAUGAUGCUGCAU (20)			1
		sma-miR172b*	GCAGCACCAUCAAGAUUCACA (21)			1																		1
		sma-miR172e	GGAAUCUUGAUGAUGCUGCAU (21)				1	1	1	1	1		1	1	1	1			1	1	1		1				1
14	miR390	sma-miR390a	AAGCUCAGGAGGGAUAGCGCC (21)	1		1	1	1	1	1	1		1	1	1	1	1	1	1	1	1	1	1		1	1		1					1				1							1
15	miR393	sma-miR393	UCCAAAGGGAUCGCAUUGAUC (21)			1	1	1	1	1	1	1	1		1	1	1	1	1	1	1	1	1	1		1		1	1				1									1
		sma-miR393a	UCCAAAGGGAUCGCAUUGAUCC (22)	3		1	1	1				1							1		1			1				1														1
		sma-miR393b	UCCAAAGGGAUCGCAUUGAUCU (22)								1	1				1					1												1
16	miR394	sma-miR394a	UUGGCAUUCUGUCCACCUCC (20)	1		1	1	1	1	1	1	1	1	1	1	1		1	1	1	1		1	1	1	1		1	1			1	1															1
17	miR396	sma-miR396a	UUCCACAGCUUUCUUGAACUG (21)			1	1	1	1	1	1	1	1	1		1	1	1	1	1	1				1	1	1	1				1	1		1	1				1	1			1
		sma-miR396b*	GUUCAAUAAAGCUGUGGGAAA (21)																	1	1
		sma-miR396a*	GUUCAAUAAAGCUGUGGGAAG (21)			1	1										1
		sma-miR396h	UCCACAGCUUUCUUGAACUG (20)				1
		sma-miR396a-3p	UUCAAUAAAGCUGUGGGAAG (20)				1
		sma-miR396b	UUCCACAGCUUUCUUGAACU (20)	11		1	1	1	1	1	1	1	1	1	1	1	1	1	1	1	1	1	1	1	1	1	1	1	1			1	1		1	1				1	1		1	1	1
		sma-miR396a	UUCCACAGCUUUCUUGAACUA (21)															1																									1
		sma-miR396e	UUCCACAGCUUUCUUGAACUGU (22)				1
		sma-miR396b	UUCCACAGCUUUCUUGAACUU (21)			1	1	1	1	1	1	1	1	1	1	1	1		1	1	1	1	1	1		1	1		1																1
		sma-miR396f	UUCCACGGCUUUCUUGAACUG (21)							1	1		1
		sma-miR396g	UUCCACGGCUUUCUUGAACUU (21)							1									1																								1
18	miR398	sma-miR398b*	GGGGCGGACUGGGAACACAUG (21)																		1
		sma-miR398b	UGUGUUCUCAGGUCACCCCUG (21)					1
		sma-miR398a	UGUGUUCUCAGGUCACCCCUU (21)	6		1	1	1		1	1		1			1	1	1	1			1			1		1						1
		sma-miR398a	UGUGUUCUCAGGUCGCCCCCG (21)			1	1	1		1	1		1			1	1	1	1			1			1		1						1
		sma-miR398b	UGUGUUCUCAGGUCGCCCCUG (21)				1		1	1	1		1	1	1	1	1	1	1	1		1					1		1
		sma-miR398	UGUGUUCUCAGGUCACCCCU (20)			1	1	1	1	1	1		1			1	1	1	1			1			1		1					1	1															1
19	miR399	sma-miR399a	UGCCAAAGGAGAAUUGCCCUG (21)	1					1	1	1	1				1		1	1	1	1				1	1					1
20	miR403	sma-miR403	UUAGAUUCACGCACAAACUCG (21)	2		1		1		1	1	1			1			1	1			1	1		1																	1
		sma-miR403a	UUAGAUUCACGCACAAACUUG (21)				1
21	miR408	sma-miR408	UGCACUGCCUCUUCCCUGGC (20)	2			1							1										1					1								1										1
		sma-miR408b	UGCACUGCCUCUUCCCUGGCU (21)											1										1					1								1										1
22	miR827	sma-miR827a	UUAGAUGACCAUCAGCAAACA (21)	1												1				1	1																				1
23	miR894	sma-miR894	CGUUUCACGUCGGGUUCACC (20)	1																																	1
24	miR535	sma-miR535d	UGACGACGAGAGAGAGCACGC (21)	1							1				1
				126		58	56	47	45	44	43	42	42	40	40	39	39	38	38	36	35	33	32	30	26	25	24	24	21	19	18	16	15	12	12	11	10	10	10	10	9	9	8	8	7	7	7	6	6
				Number of miRNAs		aly	gma	ath	lus	ptc	mdm	mes	cme	nta	ppe	osa	mtr	vvi	tcc	bdi	zma	rco	bna	stu	csi	sbi	aqc	cpa	cca	sly	vun	ssl	ghr	tae	dpr	aau	ppt	ctr	bra	hbr	ssp	htu	pab	lja	ccl	crt	smo	ahy	hvu
[truncated: 22 more columns]

## Sheet: PNRD
	Additional file 4
		Novel and conserved miRNAs in the halophyte Suaeda maritima identified by deep sequencing and computational predictions using the ESTs of two mangrove plants
		Corresponding author E-mail: sachingharat113@gmail.com
	Additional conserved miRNAs identified in PNRD database, which were not found in miRBase 21.0
							ptc	tae	sit	gcl	nad	Annotation	Target	Reference
	Sr.No.	miRNA family	miRNAs	Sequence	Number of miRNAs		Populus trichocarpa	Triticum aestivum	Setaria italic	Glycine clandestina	Nuphar advena	Computational prediction	myb domain protein	PNRD
	1	MIR-akr536	sma-miRf10576-akr	CATTGGACTGAAGGGAGCTCC (21)	1		1					Computational prediction	No	Whole-genome discovery of miRNAs and their targets in wheat (Triticum aestivum L.), BMC Plant Biol. 2014 May 22;14:142.
	2	MIR166	sma-miR166a_npr	CCGGACCAGGCTTCATTCCCA (21)	1			1				Experimental	Homeobox-leucine zipper family protein / lipid-binding START domain-containing protein	Genome-wide characterization of microRNA in foxtail millet (Setaria italica), BMC plant biology, 13, 212.(2013)
	3	No	sma-miR60-npr	TCGGACCAGGCTTCATTCCCCA (22)	1				1			Experimental	Homeobox-leucine zipper family protein / lipid-binding START domain-containing protein	Genome-wide characterization of microRNA in foxtail millet (Setaria italica), BMC plant biology, 13, 212.(2013)
	4	No	sma-miR58-1-npr	TCGGACCAGGCTTCATTCCCCT (22)	1				1			Computational prediction	No	PNRD
	5	MIR396	sma-miR396b	TTCCATAGCTTTCTTGAACTG (21)	1					1		Experimental	Homeobox-leucine zipper family protein / lipid-binding START domain-containing protein	Genome-wide characterization of microRNA in foxtail millet (Setaria italica), BMC plant biology, 13, 212.(2013)
	6	No	sma-miR21-1-npr	TTCGGACCAGGCTTCATTCCCC (22)	1				1			Computational prediction	No	PNRD
	7	MIR157	sma-miR157a	TTGACAGAAGACAGAGAGCAC (21)	1						1	Experimental	Squamosa promoter-binding protein-like (SBP domain) transcription factor family protein	Genome-wide characterization of microRNA in foxtail millet (Setaria italica), BMC plant biology, 13, 212.(2013)
	8	No	sma-miR16-npr	TTGACAGAAGAGAGCGAGCAC (21)	1				1

## Sheet: precursor details
Additional file 4
	Novel and conserved miRNAs in the halophyte Suaeda maritima identified by deep sequencing and computational predictions using the ESTs of two mangrove plants
	Corresponding author E-mail: sachingharat113@gmail.com
Novel miRNAs
miRNA Name	Sequence	miRNA Length	miRNA*	R.mangle EST ID	R.mangle EST ID sequence	Hairpin Sequence	miRNA Start	miRNA End	Orientation	Abundance	Hairpin Length	Hairpin Start	Hairpin End	Minimum Free Energy(MFE)	Minimum Free Energy Index(MFEI)	miRNA* Start	miRNA* End	H.littoralis EST ID	H.littoralis EST ID sequence	Hairpin Sequence	miRNA Start	miRNA End	Orientation	Hairpin Length	Hairpin Start	Hairpin End	Minimum Free Energy(MFE)	Minimum Free Energy Index(MFEI)	miRNA* Start	miRNA* End	S.maritima EST ID	S.maritima EST ID sequence	Hairpin Sequence	miRNA Start	miRNA End	Orientation	Hairpin Length	Hairpin Start	Hairpin End	Minimum Free Energy(MFE)	Minimum Free Energy Index(MFEI)	miRNA* Start	miRNA* End	Rice EST ID	Rice EST ID sequence	Hairpin Sequence	miRNA Start	miRNA End	Orientation
miR1	AATAGGTACTGTAACTGGTATT	22	NO	SRX001383.5101	AAGCAGTGGTATCAACGCAGAGTGGCCATTACGGCCGGGCATGACCCCTTGATTAAACGTGGAGGGAAGTGAGATAAATGGCCGATACTACTGGAAGGATTCCTCTTTGGATAATAGGTACTGTAACTGGTATTCCTGTGATTGGTTTAATAGGCATTTTCTTTTATGGTTCATATTCCGGATTGGGATCATCCCTGTAGGAATCGGATGAACTAAGTAAAGTGTAAACATGAAAGCATAAGAACTCAACAAGACCCCGCCAAATTAAGACAGAAAAAAAAAGGGGGGGG	CCGATACTACTGGAAGGATTCCTCTTTGGATAATAGGTACTGTAACTGGTATTCCTGTGATTGGTTTAATAGGCATTTTCTTTTATGGTTCATATTCCGGATTGGGATCATCCCTGTAGGAATCGG	113	134	+ [Positive strand]	7	126	81	206	-37.8	0.74	NO	NO														S.maritima380087	ACTATATAGGTAATCCTACAAAGTTTTTTTACTTTGAAAGTAAATGTAAATTTACTGATTTCATCTTTTACGGATTTGCCTTTGACTGTACAAGAATATGTGGAGCTCAGCATGTCTGGAAGCACAGGAGAACGTTCTTTTGCTGATATTATTACCAGTATTCGATACTGGGTTATTCATAGCATTACTATACCGTCCCTATTCATTGCGGGTTGGTTATTTGTCAGCACAGGTTTAGCTTATGATGTGTTTGGCAGCCCTCGGCCAAACGAATATTTCACAGAGAGCCGACAAGGAATTCCATTAATAACAGGACGTTTTGACTCTTTGGAACAACTCGATGAATTTAGTAGATCCTTTTAGGAGGCCCAATGACCATAGATCGAACCTTTCCAATTT…	CTCTTTGGATAATAGGTACTGTAACTGGTATTCTTGTGATCGGTTTAGTAGGTATTTTCTTTTATGGTTCATATTCTGGATTAGG	812	833	+ [Positive strand]	85	802	886	15.6	0.74	NO	NO
miR2	AGGGACCAGGAGATTGGATC	20	ACTCACTTCTTGGTCTTCGAC(1)	SRX001383.146244	AAGAGACCTTCCCGGCCCCACCTTAGACGCTCTAAGATCCTTTTTCAAACCTGCTCGCTCCCATTTCGAGTCAAGAGTCCCATTTCGAGTCAAGAGATAGATAAATAGACACATCCCATTGCACTGATCGGGGGCGTTCGTAGTGACTGAGGGGGTCGAAGACCAAGAAGTGAGTTATTTATCAGCCAAGCATTCTTCTTACGGCTAGATCCAATCTCCTGGTCCCTGCGGAAAGGAAAAAGAATTTCACGTTCTTTCCTTTCGGGAAGGGGAAGGGTTAGGGTAAAATAACC	CAGGGACCAGGAGATTGGATCTAGCCGTAAGAAGAATGCTTGGCTGATAAATAACTCACTTCTTGGTCTTCGACC	208	227	- [Negative strand]	3	75	154	228	-19	0.54	155	175														S.maritima40845	TTTCTGGGAGCGAACTCCAGGCGAATATGAAGCGCATGGATACAAGTTATGCCTTGGAATGAACGACAATTCCGAATCCGCTTTGTCTACGAAAAAGGAAGCTATAAGTAATGCAACTATGAATCTCATGGAGAGTTCGATCCTGGCTCAGGATGAACGCTGGCGGCATGCTTAACACATGCAAGTCGGACGGGAAGTGGTGTTTCCAGTGGCGGACGGGTGAGTAACGCGTAAGAACCTGCCCTTGGGAGGGGAACAACAGCTGGAAACGGCTGCTAATACCCCGTAGGCTGAGAAGCAAAAGGAGGAATCCGCCCGAGGAGGGGCTCGCGTCTGATTAGCTAGTTGGTGAGGCAATAGCTTACCAAGGCGATGATCAGTAGCTGGTCCGAGAGGATG…	CAGGGACCAGGAGATTGGATCTAGCCGTAAGAAGAATGCTTGGTATAAATAACTCACTTCTTGGTCTTCGACC	2489	2509	+ [Positive strand]	73	2488	2561	-15.2	0.46	2539	2560
miR3	CGGAATATGGTAAAGTAGCTC	21	NO	SRX001383.195972	TTGAAAAGCTAGAACTTAATGGTTCTTGTAAATCTACTTCATTGAAATTCCATCTAGTAAAAAACGGAAGAATTATAAATCTCCAAAATAATAGATAGGAATATCGCAAATAGAGCCATTGCAACACCCATCAAAGGAGTAGTTCCCCATCCAGGAGCTACTTTACCATATTCCGAATTTAAATAGGTTTCTAATAAAATACCCCCACCAACAAGTTCGGTTCTTGGTACCAGATCTAGAACTACCTTCTACACTTNTGTGCNAATAAATAATATTGTTATTAATTATAG	TCGGAATATGGTAAAGTAGCTCCTGGATGGGGAACTACTCCTTTGATGGGTGTTGCAATGGCTCTATTTG	155	175	- [Negative strand]	4	70	107	176	-19.7	0.61	NO	NO														S.maritima1868968	TTTTAAGACCACAATGGATCTATTCTAAAATAATTTATTTACAACAGAATGGTATACAAAGTCAACAAATCTCAATGAATATAATCGGATTTATGGCTACACAAACGGTTGAGGGTAGTTCTAAATTTCGTCCAAAACCTACTACCATAGGGGTTTTATTGAAACCGTTGAATTCGGAATATGGTAAAGTAGCTCCTGGATGGGGAACTACGCCTTTGATGGGAGTTGCAATGGCGTTATTTGCAGTATTCTTATCTATTATTTTGGAAATTTATAATTCTTCTGTTTTACTGGATGGAATTTCAATGACTTAAATCCACAACAAAATGAAATTGAAAAGAACCAGTATATTCTGATTTTTCAATAGAAAGTAAATTTTTAGGATTCCGATTTCTATTT…	TCGGAATATGGTAAAGTAGCTCCTGGATGGGGAACTACGCCTTTGATGGGAGTTGCAATGGCGTTATTTG	175	195	+ [Positive strand]	70	174	244	-20.1	0.6	NO	NO
miR4	CGTGGATGTTCTTATTTGGAC	21	NO	SRX001383.88652	ACATCGAAGTCAAATTAAGCCAAAGGTGTACGTTCATGAGCCCATGCTAAAGTTTCGATCAATTCCTGCCAATATCCACGCCAGGAAATTAAGAACATAAATCCAGTAGCCCAAACAAGATGTCCAAATAAGAACATCCACGCCCAGACCGATAAACTATTCATACCAAAAGGGTTATACCCATTGATAAGTTGTGAAGAGTTTAAACCATAGATAATCTCTTAACCATCCCATCAAATAAGTAGAAGATTCATTAAACTGTGAAACGTTACCCTG	GGGATGGTTAAGAGATTATCTATGGTTTAAACTCTTCACAACTTATCAATGGGTATAACCCTTTTGGTATGAATAGTTTATCGGTCTGGGCGTGGATGTTCTTATTTGGACATCTT	122	142	- [Negative strand]	3	116	117	232	-30.4	0.7	NO	NO	SRX001410.01205	CCATCGAATCAAATTAGCTAAAGGTGTGCGTTCATGAGCCCATGCTAAAGTTTCAATCAATTCTTGCCAATATCCGCACCAAGAAATTAAGAACATAAATCCGGTAGCCCAAACAAGATGTCCAAATAAGAACATCCACGCCCAGACTGATAAACTATTCATACCAAATGGGTTATACCCATTGATAAGTTGTGAAGAGTTTAACCATAGATAATCTCTTAACCATCCCATCAAATAAGTGGAAGATTCATTAAACTGTGAGACGTTACCCTGCCATAATGTGATGTGTTTCCAATGCCAATAAAAAGTAACCCATCCAATGGTATTTAACATCCAGAAAACTGCCAAATAAAATGCGTCCCACGCCGAAATATCACAAGTACCACCTCGTCCCGGACC…	CACAGTTTAATGAATCTTCCACTTATTTGATGGGATGGTTAAGAGATTATCTATGGTTAAACTCTTCACAACTTATCAATGGGTATAACCCATTTGGTATGAATAGTTTATCAGTCTGGGCGTGGATGTTCTTATTTGGAC	120	140	- [Negative strand]	141	120	260	-30.53	0.64	NO	NO	S.maritima870097	GTCGAGGCAATCAAAAAAGCCGCGTATGTAAATATATAACCTACGGAGAAGTGGGCTAATCCAACTAATCTTGCTTGTACAATGGAAAGAGCCACGGGTTTATCTCTCCATCGAATCAAATTGGCCAAAGGTGTGCGTTCATGAGCCCATGCTAAAGTTTCAATCAACTCCTGCCAATATCCACGCCACGAAATTAAAAACATAAATCCCGTAGCCCAAACAAGATGTCCAAATAAGAACATCCACGCCCAAACCGATAAACTATTCATACCAAATGGATTATATCCGTTGATAAGTTGTGAAGAGTTTAACCATAGATAATCTCTTAACCATCCCATCAAATAAGTGGAAGATTCGTTAAATTGTGAAACATTACCCTGCCATAATGTGA	GGGATGGTTAAGAGATTATCTATGGTTAAACTCTTCACAACTTATCAACGGATATAATCCATTTGGTATGAATAGTTTATCGGTTTGGGCGTGGATGTTCTTATTTGGACATCTT	227	247	- [Negative strand]	115	222	336	-29	0.7	NO	NO
miR5	CTTGGTATGGAAGTTATGCATG	22	GTAATGCTCATAACTTCCCTCT(1)	SRX001383.176415	AAGCAGTGGTATCAACGCAGAGTGGCCATTACGGCCGGGGCTCTAACCTTGGTATGGAAGTTATGCATGAACGTAATGCTCATAACTTCCCTCTAGACCTAGCTGCTGTCGAAGTTCCATCTATAAATGGATAATACTTCGGCCTTAGTGTGTACGAGTTTTTGCAAAAAAAAGAAAAAAACAAAAACAAANTGCGCCTCGGTCTCTATGAGACACGCACAGGGAGTAGGNAGCGACACAGGGGAGTAGGNGN	GGGCTCTAACCTTGGTATGGAAGTTATGCATGAACGTAATGCTCATAACTTCCCTCTAGACCTAGCTGCT	48	69	+ [Positive strand]	7	71	38	108	-19.7	0.61	73	94														S.maritima37179	CTTTATTTCTAGATAATTTGTGTGCTTGGGAGTCCCTGATGATTAAATTAAATAAACCAAGATTTTACCATGACTGCAATTTTAGAGAGACGCGAAAGCGAAAGCCTATGGGGTCGTTTCTGTAACTGGATAACCAGTACTGAAAACCGTCTTTACATTGGATGGTTTGGCGTTTTGATGATCCCTACCTTATTGACCGCAACTTCTGTATTTATTATAGCCTTCATTGCTGCTCCTCCAGTAGATATTGATGGTATTCGTGAACCTGTTTCCGGATCTCTACTTTACGGAAACAATATTATTTCTGGTGCCATTATTCCTACTTCTGCAGCTATAGGGTTGCACTTTTATCCAATATGGGAAGCGGCATCGGTTGATGAGTGGTTATACAATGGCGGT…	CGTGCTAACCTTGGTATGGAAGTTATGCATGAACGTAATGCTCATAACTTCCCTCTAGACCTAGCTGCT	1045	1066	+ [Positive strand]	69	1036	1104	-20.1	0.64	1070	1091
miR6	GCATGGCTGTCGTCAGCTCGTG	22	NO	SRX001383.110283	AAGCAGTGGTATCAACGCAGAGTGGCCATTACGGCCGGGCGGGGAGGCTATACAGGTGCTGCATGGCTGTCGTCAGCTCGTGCCGTGAGGTGTAGTAGAGAAAGAGAAAGAGAGATACTTTTTCTTCAATTGTTCTTGCTGTGCCCACAAATGAAGAACGAGGACAGTCCAGTACACCACAGTCATATCACGGCAGATCTCAACCGTAGAACTAAAACTAATCCATATACTTGGTACGGAAAAAAGGGTCACCAG	GCCATTACGGCCGGGCGGGGAGGCTATACAGGTGCTGCATGGCTGTCGTCAGCTCGTGCCGTGAGGT	61	82	+ [Positive strand]	127	67	25	91	-33.5	0.76	NO	NO														S.maritima40845	TTTCTGGGAGCGAACTCCAGGCGAATATGAAGCGCATGGATACAAGTTATGCCTTGGAATGAACGACAATTCCGAATCCGCTTTGTCTACGAAAAAGGAAGCTATAAGTAATGCAACTATGAATCTCATGGAGAGTTCGATCCTGGCTCAGGATGAACGCTGGCGGCATGCTTAACACATGCAAGTCGGACGGGAAGTGGTGTTTCCAGTGGCGGACGGGTGAGTAACGCGTAAGAACCTGCCCTTGGGAGGGGAACAACAGCTGGAAACGGCTGCTAATACCCCGTAGGCTGAGAAGCAAAAGGAGGAATCCGCCCGAGGAGGGGCTCGCGTCTGATTAGCTAGTTGGTGAGGCAATAGCTTACCAAGGCGATGATCAGTAGCTGGTCCGAGAGGATG…	TGCATGGCTGTCGTCAGCTCGTGCCGTAAGGTGTTGGGTTAAGTCCCGCAACGAGCGCAACCCTCGTGTTTAGTTGCCAACGTTGAGTT	1124	1146	+ [Positive strand]	89	1123	1212	-21.6	0.44	NO	NO	>gi|88967261	TACCAGGGCTTGACATGCCGCGAATCCTCTTGAAAGAGAGGGGTGCCCTCGGGAACGCGGACACAGGTGGTGCATGGCTGTCGTCAGCTCGTGCCGTAAGGTGTTGGGTTAAGTCTCGCAACGAGCGCAACCCTCGTGTTTAGTTGCCACTATGAGTTTGGAACCCTGAACAGACCGCCGGTGTTAAGCCGGAGGAAGGAGAGGATGAGGCCAAGTCATCATGCCCCTTATGCCCTGGGCGACACACGTGCTACAATGGGCGGGACAAAGGGTCGCGATCTCGCGAGGGTGAGCTAACTCCAAAAACCCGTCCTCAGTTCGGATTGCAGGCTGCAACTCGCCTGCATGAAGCAGGAATCGCTAGTAATCGCCGGTCAGCCATACGGCGGTGAATCCGTT…	ACCAGGGCTTGACATGCCGCGAATCCTCTTGAAAGAGAGGGGTGCCCTCGGGAACGCGGACACAGGTGGTGCATGGCTGTCGTCAGCTCGTG	72	93	+ [Positive strand]
miR7	TTTTCTTGACCTTGTAAGACC	21	NO	SRX001383.115761	AAGCAGTGGTATCAACGCAGAGTGGCCATTACGGCCGGGAAAAGGTCTTTGTAAGACCTTTTCTTGACCTTGTAAGACCCTCTTCTGTGTTCGTACCTTTTATTTGGTATATTTTCACCAACTTTATATCAAAATCTTTTGATATGGGGTTGAACCACTTTTTTCCTTGTTTCGTCCCAACCTACATCTTCTTCCTCGAGACACGCAACAGGGAGTAGCAGGCGACACAGGGGAGTAGGNGN	GGTATCAACGCAGAGTGGCCATTACGGCCGGGAAAAGGTCTTTGTAAGACCTTTTCTTGACCTTGTAAGACCCTCTTCTGTGTTCGTACC	59	79	+ [Positive strand]	26	90	8	97	-40.8	0.92	NO	NO														S.maritima39969	GCACACAAATACATTATACCACCTAAATTAAATGTCAATTATCAAAAACAAACACCTTGAATATGAGAAACTATGATATGATATGAATAATAGTACTCCATACTCTTACATAGGAAATATTAAAGTAGTAGAACAATTTCACAAACATAGAGAAGCTCAAAGCATAAAAAGGCTTCCTTCACAAAAACTCACACACACACACACACAAACTTTTGTATTTGTACTAAGTTGCCAACTTTTTTGTTACACAAGAGCATAATATACAATAGAAGCCACCTCAATTTCTGCAACTTTTCTTTTTGGTCAACAAAAAATTTGCCGTGTCACACGGGAGGCACTCGCATACTCATGCTCATTATTCTACTAGATAATGGTATTCTTATATGGAGTACAGTATTT…	CTTGTAAGGCCTTTTCTTGACCTTGTAAGACCTAACCTGAACCAATTAATCCTCGATTTAGCCTAACCGAGGTGTCCTTTCACAGGCTTTGGTCCAAAATCCGAGGTAATCACGGTTCAAGATCCCCTTCCAAC	571	591	- [Negative strand]	134	469	602	-28.73	0.47	NO	NO	>gi|88475521	AAAAATGGTTCATGTTTAGCAATAGCACGGTGTTATCCTAACTGAGCTTTTCTTCTAGCCACCGTCCACATCCTTCTTCAAAACCTCAACATCACTTTGTGTGGGAATTAAAAGGAATTGGTCTTCTTGACCTTGCAAGACCTTTTCTTGACCTTGTAAGACCCAACATCGTTGTGTTGTTTTTCTTGTTTCTTATTTTTCAATTTCATCCACCTCTTCTTTCTACCTCCCATCTTTCTCCTAGTTCTTGCCTTCTCTCTCGGTCTATCCCTCCTGAGCTGTATTGATCACTTTCTATGTTATTTTCTCGATGTTTAAAAGAAAATTAATTTTGTTTAGCAATATACGAAGAGATTGTGAAATTCTAGTATACCTGTAAATTGTAATATTATTGCTTGC…	TTTGTGTGGGAATTAAAAGGAATTGGTCTTCTTGACCTTGCAAGACCTTTTCTTGACCTTGTAAGACCCAACATCGT	143	163	+ [Positive strand]
miR8	AAAAACCCTAAACCCTAAACC	21	NO	SRX001383.91574	GCTAAGATGTCGTCCAGATGGAGACAGACGGCATCGGACGGGCGGCCGAAGCGGAGGACGAGCACTTTNTGNNGTGTCCTCGNCATGCAATACGATTTCCTTTCTTCTTTNTTAGTAGCGGCGACACTAACTACTANCTCCTCTATAGTACTCCTCGTCTCTCCGTCCGACGTTACGTTACGTTAGTTCGGTACCGGTACCCGTAAAACCCAAAAACCCTAAACCCTAAACCTTTAACGTTTACGGTTTTTAGGGTTTTCGGTTTTCGGTTTTGGGTTTTTGGGTTTTTACGGGTTTCGGGTTTACGGGTTTACCGGGGTTACCGGGGTTTTACGGGGGTTCCCGGGGTTCCCCGGGGGTTCCCCCCCCGGGGTCCCCCCCGGGACCCCCGGGTACCCC…	CCGGTACCCGTAAAACCCAAAAACCCTAAACCCTAAACCTTTAACGTTTACGGTTTTTAGGGTTTTCGGTTTTCGGTTTTGGGTTTTTGGGTTTTTACGGGTTTCGG	212	232	+ [Positive strand]	2	107	194	300	-51.5	1.11	NO	NO
miR9	AATACAAGCGTCGTGCTGCT	20	NO	SRX001383.196413	TAGAGACCGAGGCGGCCGACATGTTTTGTTTTTTTTTCTTTTTTTTTCTTGGGAGAGCAATACAAGCGTCGTGCTGCTAGGCGAAGCGGTGTATTGCTCTCCCCCGGCCGTAATGGCCACTCTGCGTTGATACCACTGCTTCTGAGACACGCAACAGGGGATAGGCAAGGCACACAGGGGATAGGNNNN	GACCGAGGCGGCCGACATGTTTTGTTTTTTTTTCTTTTTTTTTCTTGGGAGAGCAATACAAGCGTCGTGCTGCTAGGC	59	78	+ [Positive strand]	749	78	5	82	-24.9	0.69	NO	NO
miR10	CCCAAGATGAGTGCTCTCCT	20	NO	SRX001383.50025	AAGCAGTGGTATCAACGCAGAGTGGCCATTACGGCCGGGGGATAACTGCTGAAAGCATCTAAGTAGTAAGCCCACCCCAAGATGAGTGCTCTCCTTTGGAAGAACAATTCCGCAGAATGTCTTTAACTTCCGCGCCCAACGGAAGGAGACACTCTCTAGGCGATTCTTATCTTGGGTCCCGAACCTGGGCGTTTATTGGGCGACTGGCGAGCCACCCTACGGAGTTGTATAAAGGGGTACCGGAACTAATCCAACGACACCCACTAGATCTGACTCCTTCG	CCCAAGATGAGTGCTCTCCTTTGGAAGAACAATTCCGCAGAATGTCTTTAACTTCCGCGCCCAACGGAAGGAGACACTCTCTAGGCGATTCTTATCTTGGG	76	95	+ [Positive strand]	49745	101	76	176	-37.8	0.74	NO	NO
miR11	TTCGGATCATTGTGCAATGTC	21	NO	SRX001383.18527	CCCCAAATTCTCCTTTAGGTGCTTCAACTGCGGTATAGGTAGAAGAAGCTGGTACAGAAAAACCTTCTGTATAAAGTTCGAAATGGTGAATTAAGGATTCCATGGATAGTTTCATTCGACATCGTGATGGAGGACATAGCTTACGATCATCGGCTTTGATCATGCCACTAGGCATTTGATTAAGACATTGCACAATGATCCGAAGACTTTGGCGCATCTCTTCAATACGGATACAGTAACGATCATAAC	CAAAGTCTTCGGATCATTGTGCAATGTCTTAATCAAATGCCTAGTGGCATGATCAAAGCCGATGATCGTAAGCTATG	184	204	- [Negative strand]	2	77	135	221	-20.4	0.63	NO	NO
miR12	TTGCAGGATTTTACTATTGGGT	22	NO	SRX001383.55493	AAGCAGTGGTATCAACGCAGAGTTGGCCATTACGGCCGGGGGGAGCCGTTTTTGCTTTATTTGCAGGATTTTACTATTGGGTGGGTAAAATCTTTGGTCGGACATACCCTGAAACTTTAGGTCAAATCCATTTTTTGGATCACTTTTTTCGGGGTTTAAGTCTGACCTCTTTCCTTACTGCATTTCTTTAGGGTCGTTCGGTTGTGCACCGTCCGCCGATTCCTACGATTAATTCCTACGAATGCTTACCGTCCTGGAGTGGAAGTAGCCCTTACGTCAGTTTAGGTTCGTCCTTTACTTTAATTAATTACCGTTAACCGTTTAAGGTTAGGG	CAGTGGTATCAACGCAGAGTTGGCCATTACGGCCGGGGGGAGCCGTTTTTGCTTTATTTGCAGGATTTTACTATTGGGT	61	82	+ [Positive strand]	2	79	4	82	-24.7	0.63	NO	NO	SRX001410.02013	CGACCCTAAAGAAATGCAGTAGGGAAAGAAGGTCAGACTTAAACCCCGAAAAAAGTGATCCAAAAATGGATTTGACCTAAAGTTTCAGGGTATGTCCGACCAAAGATTTTACCCACCCAATAGTAAAATCCTGCAAATAAAGCAAAAACGGCTCCCATAGAAAGTACATAATGGAAATGTGCAACCACATAATAAGTATCATGTAGAGCAATGTCTAGCCCAGAATTTGCCAGGACTATTCCAGTGAGTCCCCCTATGGTGAACAAAAAGATGAACCCTACAGCAAATAACATGGGTGTTTTGTATTGTATCGAACCTCCCCACATGGTAGCGATCCAACTAAAGATTTTGATTCCAGTGGGGACAGCTATGATCATGGTAGCTGCGGTGAAGTAGGCA…	ACTCACTGGAATAGTCCTGGCAAATTCTGGGCTAGACATTGCTCTACATGATACTTATTATGTGGTTGCACATTTCCATTATGTACTTTCTATGGGAGCCGTTTTTGCTTTATTTGCAGGATTTTACTATTGGGT	115	136	- [Negative strand]	135	115	249	37.5	0.72	NO	NO
miR13	TTAGATTCACGCACAAACTT	20	NO	SRX001383.26911	AAGCAGTGGTATCAACGCAGAGTGGCCATTACGGCCGGGGACTTGCTAGGGTATCGACGTCCACACAAGTTGGTCCCGGCTCTGTTTCCCTGTTACCCATCCAATACCGTTCGACATGTCACGCCAAATTGAAGAGGCATGTTTTAAGTTTGTGCGTGAATCTAACTCAGATTCAATCACCAACCCAGATTCAATCACCAAAAGTTTTCCATGTCCTTTGACAGAGTCTCCCAGATCTTGTTAGATTCACGCATAAACTCGTAA	GAGTTTATGCGTGAATCTAACAAGATCTGGGAGACTCTGTCAAAGGACATGGAAAACTTTTGGTGATTGAATCTGGGTTGGTGATTGAATCTGAGTTAGATTCACGCACAAACTT	146	165	- [Negative strand]	4	115	146	260	-38.75	0.84	NO	NO
Conserved miRNAs
miR166a	TCGGACCAGGCTTCATTCCCC	21	GGAATGTTGTCTGGCTCGAGG(1465)	SRX001383.65087	GAAAAATCTCTGTGTGGAAGCAGTAATTGGGGGGAATGAAGCCTGGTCCGACGACACTGGGTCATGATCAAATATCAATCTAGTCTTTGCGTTAAGGTATTTTAGATCTATGCCATGGATTGGCGAAATTGAAAGTCTGGATGAAAAAAAGGAAAAAAAGTGTCCTCGAGCCAGACAACATTCCCCTCAAAAGAGAAGCTTCCTTTGCAAATCTTCTTCAATTCTTCCGAAGGAGATTGAGAACAAGAGAAGGGTACAGAGAGAGAGAG	GGAAGCTTCTCTTTTGAGGGGAATGTTGTCTGGCTCGAGGACACTTTTTTTCCTTTTTTTCATCCAGACTTTCAATTTCGCCAATCCATGGCATAGATCTAAAATACCTTAACGCAAAGACTAGATTGATATTTGATCATGACCCAGTGTCGTCGGACCAGGCTTCATTCCCCCCAATTACTGCTTCC	31	51	- [Negative strand]	301681	188	16	203	-58.83	0.72	164	184														S.maritima472472	CAAAAACAACCTAGCCTGCATATATCATATCATAAAATCATCATAAGAAGAAAACAAAGAGGAAAGGATAAACATGTTTTTAGATGGTTATTCAAGGGTAGTAATGATGATGAAAACTTTTTTGGATTCTGAAACTTGTTACAGAGACTATAAATAGATAATAGGAAGGTCAAAATTAGTCATCATTACACCAATCATCAACTCCATAAACCTACATGACCCTTCGTAGGGCTGTAATTAAGGGACGAAGGAAGTGTTTGGGAAGCAGGAAAAATTGGGGGGAATGAAGCCTGGTCCGAGGATGGGAATTAGATCTACAGCCAAACGAAGTCCTAGTCCTCGAGCCAGACAACATTCCCCGCAACTCATATGCTTCCTCACTTCTTCTATCTTTTTCTT…	GGAAGCATATGAGTTGCGGGGAATGTTGTCTGGCTCGAGGACTAGGACTTCGTTTGGCTGTAGATCTAATTCCCATCCTCGGACCAGGCTTCATTCCCCCCAATTTTTCCTGCTTCC	279	299	- [Negative strand]	117	261	377	-55.4	0.92	338	358
mir171b	TGATTGAGCCGTGCCAATATC	21	NO	SRX001383.222397	GTGGCCATTACGGCCGGGGGCAAGCGGAACAGTGTGGCGGGATATTGGTGCGGTTCAATAAGAAACATTGCTCAGTCATGTTTTGGGCTCTGCTTTTTGATTGAGCCGTGCCAATATCACGTGACGACCCTGCTTGCAAAATCACCGTATCTGTTCATTCCATCAAAGNTATTTCCAAGATTCTTTGCGGTAACAACNGCACGCATACAGAGCTCCTTAGCATCACCGGTCTTTGCGTAACTAAAAGTCTGAC	GCAAGCGGAACAGTGTGGCGGGATATTGGTGCGGTTCAATAAGAAACATTGCTCAGTCATGTTTTGGGCTCTGCTTTTTGATTGAGCCGTGCCAATATCACGTGACGACCCTGCTTGC	98	118	+ [Positive strand]	134	118	20	137	-59.9	1.01	NO	NO														S.maritima24592	CTTTCATATTTCTCCTTCAAAATGTAAGAAGGGACCCATACAATTACCAAGGATCACTTCATAATTTTAAGACAACAACAACATTACTCGGTTTAAAATACAAAAACTTTATTTACCCACTACTGATAGCTAGCTGTAGTAAAATCTATAATGTAATACTTGCTCGGAGTTAATCTCACTATCTTTCTAAAATCTCACTAAATCTAACATACACCAAAACATACAAAATCAATTAGAATATCATATTTACGTAGGGAATAATGCATGATATAGTAGTAATACATATTTAATTTGGATCTTAAGATATGCTTTTCTTTTTTTTCAATTTTTTTTTTTTTGTTTTTTATAAGAACGACGAACCATGATATATTTTTATAATTTAGGCAAGAACGAACAACT…	GCGTTGATTGAGCCGTGCCAATATCAGGTGGACTTGTTGGGAGTCGTTGGATTCGAAGGCTTGTGCTGCACGTATGAGATCGTCTAGGAAATCAAATCCGAAACTGGTTGTGGTCGTGGTGGTGGTCGTGTTGACGTTGGTGGTTTGATTATGATGATGG	1868	1888	+ [Positive strand]	160	1864	2023	-36.44	0.46	NO	NO
miR396b	TTCCACAGCTTTCTTGAACTT	21	NO	SRX001383.43452	GCATCAAGTGGAGAGTAACAGGAGAAAGAAGGGTGAATTACATACAGAAATCCTGAGCTGCCATGTTCTCCCACAGCTTTCTTGAGCTTCCATGTATATACAGGATTATAACGGCAGGGCACAAGAAAGTTCAAGAAAGCTGTGGAATAGCATGACCAGGACTTGCAAACAATCAAAACCCTCCAATTCTTTCTCGGATCTCAAACATCCCCCAACCCTTTCTTTACAATTTCTTGTCACTGAAAAATATAATGTCAAAG	GTCATGCTATTCCACAGCTTTCTTGAACTTTCTTGTGCCCTGCCGTTATAATCCTGTATATACATGGAAGCTCAAGAAAGCTGTGGGAGAACATGGC	127	147	- [Negative strand]	2260	97	60	156	-42.3	0.98	NO	NO														S.maritima30680	CTTTCTTAACTCTATAAAAGCTGCTTCACTTACTACTTTCTTATTGCTAGAGTGGTCCTTAGCTTAGCTTTGGTTCTTTCATTCCATTCTTCTTTCTTTCAATTTTTCCATCATTTTATTTTTTCTTCTTTATATATATAATTTAATTTGTTCTCTCTGATTATTATTTCTTTGCTAACTTATTAGCTATGGTTAGCGGTGAAAGTAAAGTAAGTCATGCCATGCTTTTCCACAGCTTTCTTGAACTTTCCTCCTCTGCTGTCGATCCATTCGATCGACTTTAATTTTACCGTTCTTATTCTCATTGTAGCTAGTCGGTAATTGTGGAGCGGAGATCAATAAACCAAGTCAATGTCGTGAATTGTTGATTGATTTATTTCATCGCGGAAAGTTCAAAAA…	GCTATGGTTAGCGGTGAAAGTAAAGTAAGTCATGCCATGCTTTTCCACAGCTTTCTTGAACTTTCCTCCTCTGCTGTCGATCCATTCGATCGACT	228	248	+ [Positive strand]	95	186	280	-22.6	0.52	NO	NO
miR159a	TTTGGATTGAAGGGAGCTCTA	21	AGAGCTCCTTGATGTCCAAA# (1)	SRX001383.55766	CATAAAATCGAGATATAGAGCAGGCAGGTGTAGAGCTCCCTTCAATCCAAACAAGAATCTAACAGCAGGTAATGCAGCTCCTGAGATATGCAAGCCGCAACCCTATCCAACGAAAAAGTCCCCAGAAGATGATGGGATAAGGCTGTGGGACCCATAGCTCAGAAGCTAAATCTACCCAGCAAGAACCTCTATTGGACTTCAAGGAGCTCCACTCCTTATACCCTAAATATCTCTTCACTCAGGTTTAG	GATATTTAGGGTATAAGGAGTGGAGCTCCTTGAAGTCCAATAGAGGTTCTTGCTGGGTAGATTTAGCTTCTGAGCTATGGGTCCCACAGCCTTATCCCATCATCTTCTGGGGACTTTTTCGTTGGATAGGGTTGCGGCTTGCATATCTCAGGAGCTGCATTACCTGCTGTTAGATTCTTGTTTGGATTGAAGGGAGCTCTACACCTGCCTGCTCTATATC	31	51	- [Negative strand]	58525	220	12	231	-95.9	0.93	NO	NO														S.maritima440067	AAAAACAAGATGAAAGATGAATAAGAGAAAGAGAAAGAGAATGTAGAGCTCCCTTCAATCCAAAAAATGACCAAACAAAAAAAGGGCAAATAACAGCTCCAAAGATATGCAAAGCCAAAAGCCTATCAAAATGAAAAAGGAGGATGATGATAATGAATATTATTTGATAGGATTATGGATATCCATATATTAGCAGCAATTTTATGCCCTTGTAAGGTCTTCTTTTGGACATCAAGGAGCTCTACAAATTCATTTCATTACTATTACAACAACAAAACTTCAACTTTAATTTGTGAGAAAAAAAAAAAGAGAAATTATTCACTCATCAAACTTCAATTGATTCAAACCCTAGTTTTGTGAATGAATACATAAAAGAGAGAAAACAAACAAACAAAAGAA…	TAGAGCTCCTTGATGTCCAAAAGAAGACCTTACAAGGGCATAAAATTGCTGCTAATATATGGATATCCATAATCCTATCAAATAATATTCATTATCATCATCCTCCTTTTTCATTTTGATAGGCTTTTGGCTTTGCATATCTTTGGAGCTGTTATTTGCCCTTTTTTTGTTTGGTCATTTTTTGGATTGAAGGGAGCTCTA	44	64	- [Negative strand]	201	44	244	-72.04	1.04	224	244
miR157a	TTGACAGAAGATAGAGAGCAC	21	GCTCTCTATGCTTCTGTCATC (64)	NO	NO	NO	NO	NO	NO	1330	NO	NO	NO	NO		NO	NO														S.maritima1861596	AAAAAAAAAAAAAAAAAAATGGGATTAAGCTTGTAATTTGATGATGAATTTAGTAGGGTGCAAAGGCGAAAGCTGTTGACAGAAGATAGAGAGCACAGAGGATGAAGTGCAGAACGGAGACTATGGATATTGCACCTCATGTTCCTTCGTGCTCTCTATGCTTCTGTCATCATCACCCCTTACGCGTAATTCCTCCATCATCTCTAGCTACGACCTTCTTAACATTGAATGAGAGAAAAACCCCATCATATGTTAACTCTAATCTTTGTGTCCTGTTTCTTACAATTTTCCCAATATAGTACTTTCTCAAATGTTTGTTTGTCTTCCTAATTATTGAAATTTT	TTGACAGAAGATAGAGAGCACAGAGGATGAAGTGCAGAACGGAGACTATGGATATTGCACCTCATGTTCCTTCGTGCTCTCTATGCTTCTGTCATC	76	96	+ [Positive strand]	96	97	171	-48	1.09	151	171
miR169a	CAGCCAAGGATGACTTGCCGA	21	NO	NO	NO	NO	NO	NO	NO	40	NO	NO	NO	NO		NO	NO														S.maritima467708	CCAAAGATTGGGATAAAGCAAGTAAGGCGAAGAGATGTTTGCAAGAAAAAGAGAGAGAACTTGCGAAGCAAAGGAAATCTCTAGGAGAAGATTGGAAACCTAAGCATTTTAATTTATCTCATGACCCTGAATTTGGGTGGGATTGTTCACCTAAACAAAAGACCGTCCAACCCGCTCCAATTTATTTTCCGATTTAAGTTATTATGATTTTCGTTATGTCTTAGTATTATTATTGCGCCATTTTACAAAAACTGGACTCATAATGTTGCAAAGAAAAGAAGATAGGTAGCTAAAAGAAGTAGTGTATGAACTTAATATTTGTATGTACCGTCCATTATATAGCTAGTGTTGCATTGATGATCGGAAAAAAAATGTAGACATTAGACAACGTCGATATAG…	TGCAGCCAAGGATGACTTGCCGAAGGCTTAGTAATAACAATGCAATCAAGCTTAACTGCTTAAGGCTAGGGATTGGATCGTTGTTCGCTTTCCGGCGGGTTGTCCTTGGCTACA	517	537	- [Negative strand]	114	426	539	-51.7	0.94	NO	NO
miR164a	TGGAGAAGCAGGGCACGTGCA	21	NO	NO	NO	NO	NO	NO	NO	164	NO	NO	NO	NO		NO	NO														S.maritima10099	AATCGGGAGAGAAGCTTTAACCAACTAAGCTATCCCTCACTCTCTCTGTACCGGCGTATATGCTTGATCAAAATAGATGTCGATATTGAATGTTGCATGAGTTAGTATGCACGTGCCCTGCTTCTCCATCTAGCTCAACACCTTAACCTTATAATTCAATCTATTTTCACCACCATAGGATTCTCTAACAAAAGCTAGCTAGCTAGAGAGAGAGAGATTTGAATATAGAGTGGGAAAAAAATTAAAGGAGAGGGCAAAAGAGATTGAAGGGGTTCTAAAGGGAGAAAAGAAATTGAAAATTGAGACCCTAATTTTGCTAGATTGATGTGTTGGTGATCTATTTTATAGCAAAAGAAAGTGGAAAAGTGAAGGAATTTGTGCATTTTGCTGAGTTGTTGG…	GTTGAGCTAGATGGAGAAGCAGGGCACGTGCATACTAACTCATGCAACATTCAATATCGACATCTATTTTGAT	108	128	- [Negative strand]	73	67	139	-16.1	0.53	NO	NO
[truncated: 7 more columns]
